# Supplementary material for: Prognostic Model of ICU Admission Risk in Patients with COVID-19 Infection Using Machine Learning
Source: Diagnostics (Basel). 2022 Sep 3;12(9):2144. doi: 10.3390/diagnostics12092144 (PMC9498213; doi:10.3390/diagnostics12092144)
Supplement: Supplementary file 1 [file diagnostics-12-02144-s001.zip]

Archive with 1 entries (1 files):
- diagnostics-1877099-supplementary.pdf
